# Supplementary material for: Compared Inhibitory Activities of Tamoxifen and Avenanthramide B on Liver Esterase and Correlation Based on the Superimposed Structure Between Porcine and Human Liver Esterase
Source: Int J Mol Sci. 2024 Dec 11;25(24):13291. doi: 10.3390/ijms252413291 (PMC11675837; doi:10.3390/ijms252413291)
Supplement: Supplementary file 1 [file ijms-25-13291-s001.zip]

Archive with 1 entries (1 files):
- ijms-3290707-supplementary.pdf
